# Supplementary material for: 3A and 2B proteins of SVA play chess game with host restriction factor DDX23 by apoptotic pathway
Source: J Virol. 2025 Sep 16;99(10):e00761-25. doi: 10.1128/jvi.00761-25 (PMC12548459; doi:10.1128/jvi.00761-25)
Supplement: Table S1 — Primers for generating DDX family protein expression plasmid, 3A luminescent plasmid, 2B luminescent plasmid, 3A truncated body, 2B truncated body, 3A mutant, 2B mutant, r-2BW44A/P45A, and r-3AL14A. [file jvi.00761-25-s0002.xlsx]

## Sheet: Sheet1
S1_Table: Primers for generating DDX family protein expression plasmid, 3A luminescent plasmid, 2B luminescent plasmid, 3A truncated body, 2B truncated body, 3A mutant, 2B mutant，r-2BW44A/P45A，r-3AL14A.
Primer	Sequence (5′→3′)
DDX3X-F(EcoR I)	ACCGAATTCATGAGTCATGTGGCGGTGGAAAATGCG
DDX3X-FLAG-R(Xho I)	GGTCTCGAGTTACTTATCGTCGTCATCCTTGTAATCGTTGCCCCACCAGTCAACCC
DDX5-F(Kpn I)	CTAGGTACCATGTCGAGTTATTCAAGTGACCGAGAC
DDX5-FLAG-R(Nhe I)	TCGCTAGCTTACTTATCGTCGTCATCCTTGTAATCTTGAGAATATCCTGTTGGCATC
DDX6-F(Kpn I)	AATGGTACCATGAGCACGGCCAGAACAGAGAACCC
DDX6-FLAG-R(Xho I)	GGTCTCGAGTTACTTATCGTCGTCATCCTTGTAATCAGGTTTCTCATCTTC
DDX19A-F(EcoR I)	GCAGAATTCATGGCCACAGACTCGTGGGCGCTGGCTGTG
DDX19A-FLAG-R(Xho I)	GGTCTCGAGTTACTTATCGTCGTCATCCTTGTAATCGTTGGCTATTTTCTCA
DDX21-F(EcoR I)	ACCGAATTCATGCCGGGGAAACTTCGTAGTGACGCGGATT
DDX21-FLAG-R(Xho I)	GGTCTCGAGTTACTTATCGTCGTCATCCTTGTAATCCTGTCCAAACGCTTTGC
DDX23-F(EcoR I)	ACCGAATTCATGGCAGGAGAGCTGGCTGATAAGAAGGACCGT
DDX23--FLAG-R(Xho I)	GGTCTCGAGTCACTTATCGTCGTCATCCTTGTAATCGGCAAAGATGGTCTCTTCCC
DDX27-F(EcoR I)	ACCGAATTCATGCTTGCGGAGCTGGGTTTAATCGGGACG
DDX27-FLAG-R(Xho I)	GGTCTCGAGTTACTTATCGTCGTCATCCTTGTAATCCTTCCTCCTCTTGTACC
DDX46-F(EcoR I)	ACCGAATTCATGGGCCGGGAGTCTCGCCACTATCGGAAAC
DDX46-FLAG-R(Kpn I)	GCTGGTACCTTACTTATCGTCGTCATCCTTGTAATCTAAGACTTTGTAT
DDX56F(EcoR I)	ACCGAATTCATGGAGGATCCAGAGCTATTGGGTTTTGAA
DDX56-FLAG-R(Kpn I)	AATGGTACCTCACTTATCGTCGTCATCCTTGTAATCGGAGGGCTCGGCTCTGCG
pmCherry-N1-DDX23-F(EcoR I)	CTTGAATTCGATCACAATACCGAAGAA
pmCherry-N1-DDX23-R(Xho I)	GCGCTCGAGCTGTTCCTCGTCCGTCCCGGTCG
pEGFP-N1-3A-F	AAAGAATTCATGAGCCCTAACGAGAACGAC
pEGFP-N1-3A-R	ATTCTCGAGTCACTTGTACAGCTCGTCCATGCCG
pEGFP-N1-2B-F	AAAGAATTCATGCCTGCTTCTGACAACCCAATCT
pEGFP-N1-2B-R	ATTCTCGAGTCACTTGTACAGCTCGTCCAT
2B(0-90aa)-F(EcoR I)	ACCCTCGAGATGCCTGCTTCTGACAACCCA
2B(0-90aa)-FLAG-R(Xho I)	GCGGAATTCTCACTTATCGTCGTCATCCTTGTAATCATCTGTGTAATTGAGCC
2B(44-128aa)-F(EcoR I)	ACCCTCGAGATGTTTTGGCCCAACTTGCTCAG
2B(44-128aa)-FLAG-R(Xho I)	GCGGAATTCTCACTTATCGTCGTCATCCTTGTAATCTTGCATCTTAAACAGCT
2B(44-90aa)-F(EcoR I)	ACCCTCGAGATGTTTTGGCCCAACTTGCTCAG
2B(44-90aa)-FLAG-R(Xho I)	GCGGAATTCTCACTTATCGTCGTCATCCTTGTAATCATCTGTGTAATTGAGCC
2B(90-128aa)-F(EcoR I)	ACCCTCGAGATGACAGATTTTTACT
2B(90-128aa)-FLAG-R(Xho I)	GCGGAATTCTCTTATCGTCGTCATCCTTGTAATCTTGCATCTTAAA
2B(0-43aa)-F(EcoR I)	ACCCTCGAGATGCCTGCTTCTGACA
2B(0-43aa)-FLAG-R(Xho I)	GCGGAATTCTCTTATCGTCGTCATCCTTGTAATCAAAATTGTCGT
2B(55-128aa)-F(EcoR I)	ACCCTCGAGATGCCTGCTTCTGACA
2B(55-128aa)-FLAG-R(Xho I)	GCGGAATTCTCACTTATCGTCGTCATCCTTGTAATCAGATAGCGTGG
2B(64-128aa)-F(EcoR I)	ACCCTCGAGATGCCTGCTTCTGACA
2B(64-128aa)-FLAG-R(Xho I)	GCGGAATTCTCACTTATCGTCGTCATCCTTGTAATCAGATAGCGTGG
2B(44-4A)-F	AAGAACGACAATTTTGCAGCAGCAGCACTC
2B(44-4A)-R	CTCACTGAGTGCTGCTGCTGCAAAATTGTCGT
2B(48-4A)-F	TTTTGGCCCAACTTGGCAGCAGCAGCAGTG
2B(48-4A)-R	GGAGCCTTCCCCCACTGCTGCTGCTGCCAA
2B(52-3A)-F	TTGCTCAGTGAGCTAGCAGCAGCAGGCTCC
2B(52-3A)-R	CAAGGCGATGGAGCCTGCTGCTGCTAGCTC
2B(W44A)-F	AAGAACGACAATTTTGCACCCAACTTGGCAAGTGAGCTAG
2B(W44A)-R	ACTTGCCAAGTTGGGTGCAAAATTGTCGTTCTTCACATAC
2B(P45A)-F	AACGACAATTTTTGGGCAAACTTGCTCAGTGAGCTAGTGGGG
2B(P45A)-R	CTCACTGAGCAAGTTTGCCCAAAAATTGTCGTTCTTCACATA
2B(N46A)-F	GACAATTTTTGGCCCGCATTGCTCAGTGAGCTAGTGGGGGAA
2B(N46A)-R	TAGCTCACTGAGCAATGCGGGCCAAAAATTGTCGTTCTTCAC
2B(L47A)-F	TTTTGGCCCAACGCACTCAGTGAGCTAGTGGGGGAAGGCT
2B(L47A)-R	CCCCACTAGCTCACTGAGTGCGTTGGGCCAAAAAT
3A(0-60aa)-F(EcoR I)	ACCCTCGAGATGAGCCCTAACGAGAACGACGACAC
3A(0-60aa)-FLAG-R(Xho I)	GCGGAATTCTCTTATCGTCGTCATCCTTGTAATCCAAGATTATCAAACCA
3A(30-90aa)-F(EcoR I)	ACCCTCGAGATGGCTCCAGATGCCGACCCGGT
3A(30-90aa)-FLAG-R(Xho I)	GCGGAATTCTCTTATCGTCGTCATCCTTGTAATCCTCGCTCCTAGGCGCT
3A(60-90aa)-F(EcoR I)	ACCCTCGAGATGGCTCCAGATGCCGACCC
3A(60-90aa)-FLAG-R(Xho I)	GCGGAATTCTCTTATCGTCGTCATCCTTGTAATCCAAGATTATCAAACCA
3A(10-90aa)-F(EcoR I)	ACCCTCGAGATGGACGAGGCGTTGG
3A(10-90aa)-FLAG-R(Xho I)	GCGGAATTCTCTTATCGTCGTCATCCTTGTAATCCAAGATTATCAAACCA
3A(20-90aa)-F(EcoR I)	ACCCTCGAGATGGCTGCGGTCGACGAGGCG
3A(20-90aa)-FLAG-R(Xho I)	GCGGAATTCTCTTATCGTCGTCATCCTTGTAATCCAAGATTATCAAACCA
3A(10-5A)-F(EcoR I)	ACCGAATTCATGAGCCCTAACGAGAACGACGACACTCCTGTCGCAGCAGCAGCAGCAAG
3A(10-5A)-FLAG-R(Xho I)	GCGCTCGAGTCACTTATCGTCGTCATCCTTGTAATCCTCGCTCCTAG
3A(15-5A)-F	GACGAGGCGTTGGGAGCAGCAGCAGCAGCAGCTGCGGTCGACGAG
3A(15-5A)-FLAG-R(Xho I)	GCGCTCGAGTCACTTATCGTCGTCATCCTTGTAATCCTCGCTCCTAG
3A(12-6A)-F	CCTGTCGACGAGGCAGCAGCAGCAGCAGCAACCCCCGCTGCG
3A(12-6A)-R	GCGCTCGAGTCACTTATCGTCGTCATCCTTGTAATCCTCGCTCCTAG
3A(L14A)-F(EcoR I)	ACCCTCGAGATGAGCCCTAACGAGAACGACGACACTCCTGTCGCAGAGGCGGCAGG
3A(L14A)-R	GCGCTCGAGTCACTTATCGTCGTCATCCTTGTAATCCTCGCTCCTAG
3A(A13G)-F(EcoR I)	ACCCTCGAGATGAGCCCTAACGAGAACGACGACACTCCTGTCGACGAGGGGTTG
3A(A13G)-R	GCGCTCGAGTCACTTATCGTCGTCATCCTTGTAATCCTCGCTCCTAG
3A(E12A)-F(EcoR I)	ACCCTCGAGATGAGCCCTAACGAGAACGACGACACTCCTGTCGACGCAGCGTTG
3A(E12A)-R	GCGCTCGAGTCACTTATCGTCGTCATCCTTGTAATCCTCGCTCCTAG
PCMV-r-3AL14A-F：	CCTGTCGACGAGGCGGCGGGAAGAGTTCTCACCCC
PCMV-r-3AL14A-R：	GGTGAGAACTCTTCCCGCCGCCTCGTCGACAGGAG
PCMV-r-2BW44A/P45A-F	AAGAACGACAATTTTGCGGCGAACTTGCTC
PCMV-r-2BW44A/P45A-R	CTCACTGAGCAAGTTCGCCGCAAAATTGTCGTTC
The restriction enzyme sites used for cloning and locations of mutations are indicatedare in bold.
