# Supplementary material for: 3A and 2B proteins of SVA play chess game with host restriction factor DDX23 by apoptotic pathway
Source: J Virol. 2025 Sep 16;99(10):e00761-25. doi: 10.1128/jvi.00761-25 (PMC12548459; doi:10.1128/jvi.00761-25)
Supplement: Table S2 — Primers for generation of DDX23-KO cells. [file jvi.00761-25-s0003.xlsx]

## Sheet: Sheet1
S2_Table: Primer for generation of DDX23-KO cells
Primer	Sequence (5′→3′)
sgRNA-DDX23-1-F	CACCGACCGTGACAAGGATGGACAC
sgRNA-DDX23-1-R	AAACTGGCACTGTTCCTACCTGTGC
sgRNA-DDX23-2-F	CACCGGAAATGAGGATGAGGAAGGG
sgRNA-DDX23-2-R	AAACCTTTACTCCTACTCCTTCCCC
sgRNA-DDX23-3-F	CACCGAGGATCGAAGAGTCAGACCA
sgRNA-DDX23-3-R	AAACTGGTCTGACTCTTCGATCCTC
Check-1 -F	ATAGGAAGCGGCATCGGTCACGGGATAGGCGG
Check-1 -R	GGTCTCCATAGAAACGTGACTGTTCTCGTTTCTGCT
