# Supplementary material for: 3A and 2B proteins of SVA play chess game with host restriction factor DDX23 by apoptotic pathway
Source: J Virol. 2025 Sep 16;99(10):e00761-25. doi: 10.1128/jvi.00761-25 (PMC12548459; doi:10.1128/jvi.00761-25)
Supplement: Table S3 — Primers used for RT-qPCR. [file jvi.00761-25-s0004.xlsx]

## Sheet: Sheet1
S4_Table: Primers used for RT-qPCR
Primer	Sequence (5′→3′)
Q-mβ-actin-F	CCACACCCGCCACCAGTTCG
Q-mβ-actin-R	TACAGCCCGGGGAGCATCGT
Q-SVA-3D-F	AGAATTTGGAAGCCATGCTCT
Q-SVA-3D-R	GAGCCAACATAGARACAGATTGC
Q-mDDX23-F	AAATATCCCAGTTCACGCCTC
Q-mDDX23-R	GTCCTACCAAGCAAACCTCG
m means Mouse
